# Supplementary material for: Augmented Chondroitin Sulfate Proteoglycan Has Therapeutic Potential for Intervertebral Disc Degeneration by Stimulating Anabolic Turnover in Bovine Nucleus Pulposus Cells under Changes in Hydrostatic Pressure
Source: Int J Mol Sci. 2021 Jun 2;22(11):6015. doi: 10.3390/ijms22116015 (PMC8199579; doi:10.3390/ijms22116015)
Supplement: Supplementary file 1 [file ijms-22-06015-s001.zip]

Archive with 1 entries (1 files):
- ijms-1184804-supplementary.pdf
